# Supplementary material for: Application of Intraoperative Neuromonitoring (IONM) of the Recurrent Laryngeal Nerve during Esophagectomy: A Systematic Review and Meta-Analysis
Source: J Clin Med. 2023 Jan 10;12(2):565. doi: 10.3390/jcm12020565 (PMC9860817; doi:10.3390/jcm12020565)
Supplement: Supplementary file 1 [file jcm-12-00565-s001.zip]

Archive with 10 entries (10 files):
- jcm-2060815-supplementary/Supplementary Table S1 risk of bias.pdf
- jcm-2060815-supplementary/Supplementary Table S10 Total Operation Time.pdf
- jcm-2060815-supplementary/Supplementary Table S2 RLNP.pdf
- jcm-2060815-supplementary/Supplementary Table S3 Number of mediastinal LN dissected.pdf
- jcm-2060815-supplementary/Supplementary Table S4 Aspiration.pdf
- jcm-2060815-supplementary/Supplementary Table S5 Pneumonia.pdf
- jcm-2060815-supplementary/Supplementary Table S6 Chylothorax.pdf
- jcm-2060815-supplementary/Supplementary Table S7 Anastomotic Leakage.pdf
- jcm-2060815-supplementary/Supplementary Table S8 Total LN Dissected..pdf
- jcm-2060815-supplementary/Supplementary Table S9 POHS.pdf
